# Supplementary material for: Salicylaldehyde Suppresses IgE-Mediated Activation of Mast Cells and Ameliorates Anaphylaxis in Mice
Source: Int J Mol Sci. 2022 Aug 8;23(15):8826. doi: 10.3390/ijms23158826 (PMC9368859; doi:10.3390/ijms23158826)
Supplement: Supplementary file 1 [file ijms-23-08826-s001.zip]

Archive with 1 entries (1 files):
- ijms-1821970-supplementary.pdf
